# Supplementary material for: Genomic Characterization of an O-Antigen-Deficient, Hydrogen Sulfide-Negative Salmonella enterica Serovar Senftenberg Isolated from Cooked Mussels
Source: Microorganisms. 2026 Jun 6;14(6):1284. doi: 10.3390/microorganisms14061284 (PMC13304406; doi:10.3390/microorganisms14061284)
Supplement: Supplementary file 1 [file microorganisms-14-01284-s001.zip]

Archive with 1 entries (1 files):
- microorganisms-4275846-supplementary.pdf
